# Supplementary material for: Variation in the degree of reciprocal herkogamy affects the degree of legitimate pollination in a distylous species
Source: AoB Plants. 2018 May 2;10(3):ply022. doi: 10.1093/aobpla/ply022 (PMC5941151; doi:10.1093/aobpla/ply022)
Supplement: Supporting Information [file ply022_suppl_supporting_information.xlsx]

## Sheet: Sheet1
	supporting information:original data for the pollen deposition on 76 Primula chungensis stigmas
plant ID	sample ID	average style length	style length			Big pollen	Small pollen	short-homo pollen	long-pollen	non.PC	total	non.PC/T	SH/PC	L/PC
			1	2	3
1	1	6.53333	6.48	6.58	6.54	1	20	0.940101	20.0599	1	22	4.54545	4.47667	95.5233
	2	6.53333				0	0			0	0
2	3	6.62667	6.79	6.57	6.52	0	9			1	10
	4	6.62667				4	0			1	5
	5	6.62667				0	2			0	2
3	6	6.81	6.81	6.72	6.9	1	1			2	4
	7	6.81				48	100	47.9915	100.008	41	189	21.6931	32.4267	67.5733
4	8	7.02333	7.04	6.92	7.11	0	0			0	0
	9	7.02333				0	0			0	0
5	10	7.13	7.05	7.21	7.13	25	193	24.5259	193.474	36	254	14.1732	11.2504	88.7496
6	11	7.27	7.57	7.19	7.05	2	39	1.88354	39.1165	0	41	0	4.59399	95.406
	12	7.27				2	84	1.73354	84.2665	28	114	24.5614	2.01574	97.9843
7	13	7.375	7.59	7.58	6.93	0	0			0	0
	14	7.375				0	0			0	0
	15	7.375				0	0			0	0
	16	7.375				0	0			0	0
8	17	7.39	7.34	7.39	7.44	0	0			0	0
	18	7.39				8	61	7.85081	61.1492	0	69	0	11.378	88.622
9	19	7.46	7.65	7.41	7.32	67	30	67.3534	29.6466	1	98	1.02041	69.4365	30.5635
	20	7.46				0	0			0	0
10	21	7.5	7.42	8.26	6.82	0	36	0	36	0	36	0	0	100
	22	7.5				0	0			0	0
11	23	7.54667	7.69	7.92	7	0	0			0	0
	24	7.54667				0	0			0	0
	25	7.54667	7.59	7.88	7.17	0	6			0	6
	26	7.54667				0	3			0	3
12	27	7.57	7.53	7.57	7.61	0	0			0	0
	28	7.57				31	19	31.1465	18.8535	2	52	3.84615	62.2929	37.7071
13	29	7.6	7.16	7.87	7.77	14	97	13.7714	97.2286	1	112	0.892857	12.4067	87.5933
	30	7.6				0	0			0	0
14	31	7.75333	7.32	8.08	7.86	126	163	126.309	162.691	1	290	0.344828	43.7057	56.2943
15	32	7.91	7.88	7.96	7.91	0	0			0	0
	33	7.91				0	0			1	1
16	34	8.58	8.8	8.84	8.1	124	139	124.376	138.624	0	263	0	47.2912	52.7088
	35	8.58				3	1	3.01697	0.98303	1	5
17	36	9.19667	9.12	9.29	9.18	32	7	32.1932	6.80677	231	270	85.5556	82.5467	17.4533
	37	9.19667				0	0			3	3
18	38	9.58667	10.26	9.2	9.3	54	21	54.2955	20.7045	312	387	80.6202	72.3939	27.6061
19	39	10.14	10.09	9.9	10.43	1	0			1	2
	40	10.14				15	4	15.0882	3.91182	9	28	32.1429	79.4115	20.5885
20	41	10.2	10.17	10.2	10.23	20	4	20.122	3.87798	42	66	63.6364	83.8418	16.1582
21	42	10.35	10.08	11.11	9.86	1	0			3	4
22	43	10.42	10.53	10.31	10.42	7	2			1	10
23	44	10.49	10.68	10.63	10.16	0	0			0	0
	45	10.49				1	3	0.996768	3.00323	15	19	78.9474	24.9192	75.0808
	46	10.49	10.5	10.4	10.59	1	2			0	3
	47	10.49				0	0			0	0
24	48	10.56	10.24	10.24	11.2	17	8	17.0884	7.91162	79	104	75.9615	68.3535	31.6465
	49	10.6133	10.62	10.72	10.5	0	0			0	0
25	50	10.7967	10.64	10.67	11.08	42	45	42.1342	44.8658	124	211	58.7678	48.4302	51.5698
	51	10.7967				0	0			0	0
26	52	10.82	10.8	10.82	10.84	45	32	45.1979	31.8021	19	96	19.7917	58.6985	41.3015
27	53	10.8467	10.59	10.68	11.27	81	23	81.4715	22.5285	155	259	59.8456	78.338	21.662
28	54	10.9433	11.04	11.04	10.75	0	0			0	0
29	55	10.96	10.54	10.97	11.37	7	2	7.04071	1.95929	128	137	93.4307	78.2301	21.7699
	56	10.96				15	20	15.0348	19.9652	323	358	90.2235	42.9567	57.0433
	57	10.96				30	22	30.1297	21.8703	93	145	64.1379	57.9417	42.0583
	58	10.96				12	6	12.0612	5.93879	25	43	58.1395	67.0067	32.9933
30	59	10.99	11.34	10.64	10.99	1	0			3	4
	60	10.99				1	1			0	2
	61	10.99				6	0			1	7
31	62	11.2	11.46	10.94	11.2	16	9	16.0783	8.92172	22	47	46.8085	64.3131	35.6869
	63	11.2				1	0			0	1
32	64	11.35	11.35	11.4	11.35	181	75	181.975	74.0251	232	488	47.541	71.084	28.916
33	65	11.3733	11.19	11.3	11.63	16	5	16.0916	4.90838	16	37	43.2432	76.6267	23.3733
	66	11.3733				15	6	15.0815	5.91848	102	123	82.9268	71.8167	28.1833
34	67	11.4533	11.7	11.2	11.46	57	82	57.1124	81.8876	10	149	6.71141	41.0881	58.9119
	68	11.4533				102	27	102.6	26.3997	0	129	0	79.5351	20.4649
35	69	11.6367	11.76	11.6	11.55	8	7	8.03081	6.96919	0	15	0	53.5387	46.4613
	70	11.6367				11	11	11.0378	10.9622	7	29	24.1379	50.1717	49.8283
36	71	11.69	11.73	11.47	11.87	4	0			3	7
37	72	11.87	11.74	11.73	12.14	24	1	24.1591	0.840909	0	25	0	96.6364	3.36364
38	73	12.0767	12.65	11.97	11.61	571	17	574.808	13.1923	16	604	2.64901	97.7564	2.24359
39	74	12.6067	13.7	12.02	12.1	237	3	238.594	1.40606	41	281	14.5907	99.4141	0.585859
	75	12.6067				15	0	15	0	40	55	72.7273	100	0
40	76	12.94	13.04	12.84	12.94	2	0			0	2

## Sheet: Sheet2
average style length	L/PC
6.53333	95.5233
6.81	67.5733
7.13	88.7496
7.27	95.406
7.27	97.9843
7.39	88.622
7.46	30.5635
7.5	100
7.57	37.7071
7.6	87.5933
7.75333	56.2943
8.58	52.7088
9.19667	17.4533
9.58667	27.6061
10.14	20.5885
10.2	16.1582
10.49	75.0808
10.56	31.6465
10.7967	51.5698
10.82	41.3015
10.8467	21.662
10.96	21.7699
10.96	57.0433
10.96	42.0583
10.96	32.9933
11.2	35.6869
11.35	28.916
11.3733	23.3733
11.3733	28.1833
11.4533	58.9119
11.4533	20.4649
11.6367	46.4613
11.6367	49.8283
11.87	3.36364
12.0767	2.24359
12.6067	0.585859
12.6067	0
